# Supplementary material for: Predictors of Poor Mental Health Outcomes in Healthcare Workers during COVID-19: A Two Waves Study
Source: Healthcare (Basel). 2024 Sep 25;12(19):1921. doi: 10.3390/healthcare12191921 (PMC11476261; doi:10.3390/healthcare12191921)
Supplement: Supplementary file 1 [file healthcare-12-01921-s001.zip]

Archive with 1 entries (1 files):
- healthcare-3156892-supplementary.pdf
